# Supplementary material for: Brain Radiotherapy plus Concurrent Temozolomide versus Radiotherapy Alone for Patients with Brain Metastases: A Meta-Analysis
Source: PLoS One. 2016 Mar 1;11(3):e0150419. doi: 10.1371/journal.pone.0150419 (PMC4773042; doi:10.1371/journal.pone.0150419)
Supplement: S1 File — (ZIP) [file pone.0150419.s001.zip]

Archive with 31 entries (22 files):
- meta-data/
- meta-data/meta-data R/
- meta-data/meta-data R/Main Results/
- meta-data/meta-data R/Main Results/1-year survival rate.xls
- meta-data/meta-data R/Main Results/ORR.xls
- meta-data/meta-data R/Main Results/OS.xls
- meta-data/meta-data R/Main Results/PFS.xls
- meta-data/meta-data R/Patient Subgroups/
- meta-data/meta-data R/Patient Subgroups/OS Subgroup analyses.xls
- meta-data/meta-data R/Safety/
- meta-data/meta-data R/Safety/Balance disorders.xls
- meta-data/meta-data R/Safety/Fatigue.xls
- meta-data/meta-data R/Safety/Headache.xls
- meta-data/meta-data R/Safety/Insomnia.xls
- meta-data/meta-data R/Safety/Nausea.xls
- meta-data/meta-data R/Safety/Thrombocytes.xls
- meta-data/meta-data UR/
- meta-data/meta-data UR/Main Results/
- meta-data/meta-data UR/Main Results/1-year survival rate.xls
- meta-data/meta-data UR/Main Results/ORR.xls
- meta-data/meta-data UR/Main Results/OS.xls
- meta-data/meta-data UR/Main Results/PFS.xls
- meta-data/meta-data UR/Patient Subgroups/
- meta-data/meta-data UR/Patient Subgroups/OS Subgroup analyses.xls
- meta-data/meta-data UR/Safety/
- meta-data/meta-data UR/Safety/Balance disorders.xls
- meta-data/meta-data UR/Safety/Fatigue.xls
- meta-data/meta-data UR/Safety/Headache.xls
- meta-data/meta-data UR/Safety/Insomnia.xls
- meta-data/meta-data UR/Safety/Nausea.xls
- meta-data/meta-data UR/Safety/Thrombocytes.xls
