# Supplementary material for: Brain Radiotherapy plus Concurrent Temozolomide versus Radiotherapy Alone for Patients with Brain Metastases: A Meta-Analysis
Source: PLoS One. 2016 Mar 1;11(3):e0150419. doi: 10.1371/journal.pone.0150419 (PMC4773042; doi:10.1371/journal.pone.0150419)
Supplement: S1 File — (ZIP) [file pone.0150419.s001.zip › meta-data/meta-data R/Main Results/1-year survival rate.xls]

## Sheet: Sheet1
study	year	com1	com0	RT1	RT0	_SS	_ES	_selogES	_LCI	_UCI	_WT
Antonadou et al	2010	9	15	6	15	45	1.3125	0.434157	0.56046	3.07365	9.14289
Carlors	2012	10	18	7	20	55	1.37755	0.412439	0.613817	3.09155	10.1819
Chua et al	2010	7	40	11	37	95	0.649903	0.437786	0.275553	1.53283	15.5489
Hassler et al	2013	2	20	2	10	34	0.545455	0.933388	0.0875503	3.39828	3.69749
Verger et al	2005	3	38	2	39	82	1.5	0.88575	0.264326	8.51222	2.85715
Sperduto et al	2013	13	27	21	23	84	0.680952	0.277155	0.395551	1.17228	28.5715
Cao et al	2015	18	32	21	29	100	0.857143	0.251346	0.52373	1.40281	30.0001
