# Supplementary material for: Brain Radiotherapy plus Concurrent Temozolomide versus Radiotherapy Alone for Patients with Brain Metastases: A Meta-Analysis
Source: PLoS One. 2016 Mar 1;11(3):e0150419. doi: 10.1371/journal.pone.0150419 (PMC4773042; doi:10.1371/journal.pone.0150419)
Supplement: S1 File — (ZIP) [file pone.0150419.s001.zip › meta-data/meta-data R/Main Results/ORR.xls]

## Sheet: Sheet1
study	year	com1	com0	RT1	RT0	_SS	_ES	_selogES	_LCI	_UCI	_WT
Verger	2005	7	13	2	13	35	3.5	0.892582	0.608556	20.1296	9.10603
Antonadou	2010	23	1	14	7	45	11.5	1.1215	1.27666	103.591	3.81363
Carlos	2012	22	6	13	14	55	3.94872	0.600394	1.21731	12.8089	17.3842
Hassler	2013	5	17	2	11	35	1.61765	0.921809	0.265606	9.85211	11.9079
Cao	2014	15	22	18	29	84	1.09848	0.449622	0.455067	2.65163	57.7882
