# Supplementary material for: Brain Radiotherapy plus Concurrent Temozolomide versus Radiotherapy Alone for Patients with Brain Metastases: A Meta-Analysis
Source: PLoS One. 2016 Mar 1;11(3):e0150419. doi: 10.1371/journal.pone.0150419 (PMC4773042; doi:10.1371/journal.pone.0150419)
Supplement: S1 File — (ZIP) [file pone.0150419.s001.zip › meta-data/meta-data R/Main Results/OS.xls]

## Sheet: Sheet1
study	year	HR	LL	UL	lnHR	lnLL	lnUL	_LCI	_UCI	_WT
Verger et al	2005	0.79	0.51	1.24	-0.235722	-0.673345	0.215111	-0.673345	0.215111	14.5035
Chua et al	2010	1.01	0.64	1.62	0.0099503	-0.446287	0.482426	-0.446287	0.482426	13.2734
Sperduto et al	2013	1.43	0.92	2.36	0.357674	-0.0833816	0.858662	-0.0833816	0.858662	12.9004
Antonadou et al	2002	0.79	0.4	1.59	-0.235722	-0.916291	0.463734	-0.916291	0.463734	6.01135
Carlos et al	2012	0.91	0.55	1.55	-0.0943106	-0.597837	0.438255	-0.597837	0.438255	10.6647
Hassler et al	2013	0.96	0.47	1.95	-0.040822	-0.755023	0.667829	-0.755023	0.667829	5.65492
Cao et al	2015	1.11	0.73	1.68	0.10436	-0.314711	0.518794	-0.314711	0.518794	16.479
