# Supplementary material for: Brain Radiotherapy plus Concurrent Temozolomide versus Radiotherapy Alone for Patients with Brain Metastases: A Meta-Analysis
Source: PLoS One. 2016 Mar 1;11(3):e0150419. doi: 10.1371/journal.pone.0150419 (PMC4773042; doi:10.1371/journal.pone.0150419)
Supplement: S1 File — (ZIP) [file pone.0150419.s001.zip › meta-data/meta-data R/Main Results/PFS.xls]

## Sheet: Sheet1
study	year	HR	LL	UL	outcome	lnHR	lnLL	lnUL	_LCI	_UCI	_WT
Verger et al	2005	0.84	0.38	1.84	PFS	-0.174353	-0.967584	0.609766	0.38	1.84	18.7012
Carlos et al	2012	0.24	0.09	0.65	PFS	-1.42712	-2.40795	-0.430783	0.09	0.65	15.0868
Hassler et al	2013	0.31	0.1	1.01	PFS	-1.17118	-2.30259	0.0099503	0.1	1.01	12.618
Cao et al	2015	1.11	0.74	1.66	PFS	0.10436	-0.301105	0.506818	0.74	1.66	27.0792
chua et al	2010	1.19	0.77	1.82	CNS-PFS	0.173953	-0.261365	0.598836	0.77	1.82	26.5148
