# Supplementary material for: Brain Radiotherapy plus Concurrent Temozolomide versus Radiotherapy Alone for Patients with Brain Metastases: A Meta-Analysis
Source: PLoS One. 2016 Mar 1;11(3):e0150419. doi: 10.1371/journal.pone.0150419 (PMC4773042; doi:10.1371/journal.pone.0150419)
Supplement: S1 File — (ZIP) [file pone.0150419.s001.zip › meta-data/meta-data R/Patient Subgroups/OS Subgroup analyses.xls]

## Sheet: Sheet1
study	year	HR	LL	UL	primary	lnHR	lnLL	lnUL	_LCI	_UCI	_WT
Chua et al	2010	1.01	0.64	1.62	NSCLC	0.0099503	-0.446287	0.482426	0.64	1.62	27.4768
Sperduto et al	2013	1.43	0.92	2.36	NSCLC	0.357674	-0.0833816	0.858662	0.92	2.36	26.7047
Hassler et al	2013	0.96	0.47	1.95	NSCLC	-0.040822	-0.755023	0.667829	0.47	1.95	11.706
Cao et al	2015	1.11	0.73	1.68	BC	0.10436	-0.314711	0.518794	0.73	1.68	34.1125
