# Supplementary material for: Brain Radiotherapy plus Concurrent Temozolomide versus Radiotherapy Alone for Patients with Brain Metastases: A Meta-Analysis
Source: PLoS One. 2016 Mar 1;11(3):e0150419. doi: 10.1371/journal.pone.0150419 (PMC4773042; doi:10.1371/journal.pone.0150419)
Supplement: S1 File — (ZIP) [file pone.0150419.s001.zip › meta-data/meta-data R/Safety/Fatigue.xls]

## Sheet: Sheet1
study	year	com1	com0	RT1	RT0	toxicity	_SS	_ES	_selogES	_LCI	_UCI	_WT
Antonadou et al	2010	9	16	7	16	Fatigue	48	1.28571	0.615604	0.384717	4.29682	31.8159
Hassler et al	2013	13	9	5	8	Fatigue	35	2.31111	0.716264	0.567722	9.40819	17.5312
Chua et al	2010	8	41	4	44	Fatigue	97	2.14634	0.649706	0.600715	7.66883	23.0536
Sperduto et al	2013	2	42	4	35	Fatigue	83	0.416667	0.895757	0.0719977	2.41134	27.5993
