# Supplementary material for: Brain Radiotherapy plus Concurrent Temozolomide versus Radiotherapy Alone for Patients with Brain Metastases: A Meta-Analysis
Source: PLoS One. 2016 Mar 1;11(3):e0150419. doi: 10.1371/journal.pone.0150419 (PMC4773042; doi:10.1371/journal.pone.0150419)
Supplement: S1 File — (ZIP) [file pone.0150419.s001.zip › meta-data/meta-data R/Safety/Headache.xls]

## Sheet: Sheet1
study	year	com1	com0	RT1	RT0	toxicity	_SS	_ES	_selogES	_LCI	_UCI	_WT
Antonadou et al	2010	10	15	6	17	Headache	48	1.88889	0.626224	0.553558	6.4454	27.7667
Chua et al	2010	3	44	5	43	Headache	95	0.586364	0.761128	0.131915	2.6064	34.2943
Sperduto et al	2013	2	43	1	38	Headache	84	1.76744	1.24482	0.154083	20.2738	7.58075
Cao et al	2015	9	41	5	45	Headache	100	1.97561	0.5981	0.611783	6.37977	30.3583
