# Supplementary material for: Brain Radiotherapy plus Concurrent Temozolomide versus Radiotherapy Alone for Patients with Brain Metastases: A Meta-Analysis
Source: PLoS One. 2016 Mar 1;11(3):e0150419. doi: 10.1371/journal.pone.0150419 (PMC4773042; doi:10.1371/journal.pone.0150419)
Supplement: S1 File — (ZIP) [file pone.0150419.s001.zip › meta-data/meta-data R/Safety/Nausea.xls]

## Sheet: Sheet1
study	year	com1	com0	wbrt1	wbrt0	toxicity	_SS	_ES	_selogES	_LCI	_UCI	_WT
Verger et al	2005	13	28	9	32	Nausea	82	1.65079	0.504974	0.613562	4.44147	26.9589
Antonadou et al	2010	12	13	3	20	Nausea	48	6.15385	0.737285	1.45067	26.1051	7.12753
Hassler et al	2013	15	7	5	8	Nausea	35	3.42857	0.731111	0.818069	14.3693	8.77234
Chua et al	2010	17	30	5	43	Nausea	95	4.87333	0.561616	1.62098	14.6512	13.8511
Sperduto et al	2013	6	38	5	34	Nausea	83	1.07368	0.649919	0.300376	3.83785	20.0813
Calors et al	2012	1	28	0	27	Nausea	56	2.89474	1.65473	0.113007	74.1505	2.15527
Cao et al	2015	10	40	6	44	Nausea	100	1.83333	0.560708	0.610893	5.50196	21.0536
