# Supplementary material for: Brain Radiotherapy plus Concurrent Temozolomide versus Radiotherapy Alone for Patients with Brain Metastases: A Meta-Analysis
Source: PLoS One. 2016 Mar 1;11(3):e0150419. doi: 10.1371/journal.pone.0150419 (PMC4773042; doi:10.1371/journal.pone.0150419)
Supplement: S1 File — (ZIP) [file pone.0150419.s001.zip › meta-data/meta-data R/Safety/Thrombocytes.xls]

## Sheet: Sheet1
study	year	com1	com0	wbrt1	wbrt0	toxicity	_SS	_ES	_selogES	_LCI	_UCI	_WT
Hassler et al	2013	16	6	0	13	Thrombocytes	35	68.5385	1.51279	3.53384	1329.3	11.0584
Cao et al	2015	2	48	1	49	Thrombocytes	100	2.04167	1.24147	0.179162	23.2661	60.4299
Verger et al	2005	4	38	0	41	Thrombocytes	83	9.7013	1.50741	0.505496	186.184	28.5117
