# Supplementary material for: Brain Radiotherapy plus Concurrent Temozolomide versus Radiotherapy Alone for Patients with Brain Metastases: A Meta-Analysis
Source: PLoS One. 2016 Mar 1;11(3):e0150419. doi: 10.1371/journal.pone.0150419 (PMC4773042; doi:10.1371/journal.pone.0150419)
Supplement: S1 File — (ZIP) [file pone.0150419.s001.zip › meta-data/meta-data UR/Main Results/1-year survival rate.xls]

## Sheet: Sheet1
study	year	com1	com0	RT1	RT0
Antonadou et al	2010	9	15	6	15
Carlors	2012	10	18	7	20
Chua et al	2010	7	40	11	37
Hassler et al	2013	2	20	2	10
Verger et al	2005	3	38	2	39
Sperduto et al	2013	13	27	21	23
Cao et al	2015	18	32	21	29
