# Supplementary material for: Brain Radiotherapy plus Concurrent Temozolomide versus Radiotherapy Alone for Patients with Brain Metastases: A Meta-Analysis
Source: PLoS One. 2016 Mar 1;11(3):e0150419. doi: 10.1371/journal.pone.0150419 (PMC4773042; doi:10.1371/journal.pone.0150419)
Supplement: S1 File — (ZIP) [file pone.0150419.s001.zip › meta-data/meta-data UR/Main Results/ORR.xls]

## Sheet: Sheet1
study	year	com1	com0	RT1	RT0
Verger	2005	7	13	2	13
Antonadou	2010	23	1	14	7
Carlos	2012	22	6	13	14
Hassler	2013	5	17	2	11
Cao	2014	15	22	18	29
