# Supplementary material for: Brain Radiotherapy plus Concurrent Temozolomide versus Radiotherapy Alone for Patients with Brain Metastases: A Meta-Analysis
Source: PLoS One. 2016 Mar 1;11(3):e0150419. doi: 10.1371/journal.pone.0150419 (PMC4773042; doi:10.1371/journal.pone.0150419)
Supplement: S1 File — (ZIP) [file pone.0150419.s001.zip › meta-data/meta-data UR/Main Results/OS.xls]

## Sheet: Sheet1
study	year	HR	LL	UL
Verger et al	2005	0.79	0.51	1.24
Chua et al	2010	1.01	0.64	1.62
Sperduto et al	2013	1.43	0.92	2.36
Antonadou et al	2002	0.79	0.4	1.59
Carlos et al	2012	0.91	0.55	1.55
Hassler et al	2013	0.96	0.47	1.95
Cao et al	2015	1.11	0.73	1.68
