# Supplementary material for: Brain Radiotherapy plus Concurrent Temozolomide versus Radiotherapy Alone for Patients with Brain Metastases: A Meta-Analysis
Source: PLoS One. 2016 Mar 1;11(3):e0150419. doi: 10.1371/journal.pone.0150419 (PMC4773042; doi:10.1371/journal.pone.0150419)
Supplement: S1 File — (ZIP) [file pone.0150419.s001.zip › meta-data/meta-data UR/Main Results/PFS.xls]

## Sheet: Sheet1
study	year	HR	LL	UL	outcome
Verger et al	2005	0.84	0.38	1.84	PFS
Carlos et al	2012	0.24	0.09	0.65	PFS
Hassler et al	2013	0.31	0.1	1.01	PFS
Cao et al	2015	1.11	0.74	1.66	PFS
chua et al	2010	1.19	0.77	1.82	CNS-PFS
