# Supplementary material for: Brain Radiotherapy plus Concurrent Temozolomide versus Radiotherapy Alone for Patients with Brain Metastases: A Meta-Analysis
Source: PLoS One. 2016 Mar 1;11(3):e0150419. doi: 10.1371/journal.pone.0150419 (PMC4773042; doi:10.1371/journal.pone.0150419)
Supplement: S1 File — (ZIP) [file pone.0150419.s001.zip › meta-data/meta-data UR/Patient Subgroups/OS Subgroup analyses.xls]

## Sheet: Sheet1
study	year	HR	LL	UL	primary
Chua et al	2010	1.01	0.64	1.62	NSCLC
Sperduto et al	2013	1.43	0.92	2.36	NSCLC
Hassler et al	2013	0.96	0.47	1.95	NSCLC
Cao et al	2015	1.11	0.73	1.68	BC
