# Supplementary material for: Brain Radiotherapy plus Concurrent Temozolomide versus Radiotherapy Alone for Patients with Brain Metastases: A Meta-Analysis
Source: PLoS One. 2016 Mar 1;11(3):e0150419. doi: 10.1371/journal.pone.0150419 (PMC4773042; doi:10.1371/journal.pone.0150419)
Supplement: S1 File — (ZIP) [file pone.0150419.s001.zip › meta-data/meta-data UR/Safety/Insomnia.xls]

## Sheet: Sheet1
study	year	com1	com0	RT1	RT0	toxicity
Chua et al	2010	5	42	4	44	Insomnia
Hassler et al	2013	4	18	3	10	Insomnia
