# Supplementary material for: Brain Radiotherapy plus Concurrent Temozolomide versus Radiotherapy Alone for Patients with Brain Metastases: A Meta-Analysis
Source: PLoS One. 2016 Mar 1;11(3):e0150419. doi: 10.1371/journal.pone.0150419 (PMC4773042; doi:10.1371/journal.pone.0150419)
Supplement: S1 File — (ZIP) [file pone.0150419.s001.zip › meta-data/meta-data UR/Safety/Nausea.xls]

## Sheet: Sheet1
study	year	com1	com0	wbrt1	wbrt0	toxicity
Verger et al	2005	13	28	9	32	Nausea
Antonadou et al	2010	12	13	3	20	Nausea
Hassler et al	2013	15	7	5	8	Nausea
Chua et al	2010	17	30	5	43	Nausea
Sperduto et al	2013	6	38	5	34	Nausea
Calors et al	2012	1	28	0	27	Nausea
Cao et al	2015	10	40	6	44	Nausea
